# Supplementary material for: Diversity and Metabolic Activity of Fungi Causing Biodeterioration of Canvas Paintings
Source: J Fungi (Basel). 2022 May 30;8(6):589. doi: 10.3390/jof8060589 (PMC9224695; doi:10.3390/jof8060589)
Supplement: Supplementary file 1 [file jof-08-00589-s001.zip]

Archive with 1 entries (1 files):
- jof-1733383-supplementary 20220531.pdf
